# Supplementary material for: The Micromorphology and Its Taxonomic Value of the Genus Sanicula L. in China (Apiaceae)
Source: Plants (Basel). 2024 Jun 13;13(12):1635. doi: 10.3390/plants13121635 (PMC11207672; doi:10.3390/plants13121635)
Supplement: Supplementary file 1 [file plants-13-01635-s001.zip]

Archive with 4 entries (4 files):
- Table S1.xls
- Table S2.xls
- Table S3.xlsx
- Table S4.xls
