# Supplementary material for: The Micromorphology and Its Taxonomic Value of the Genus Sanicula L. in China (Apiaceae)
Source: Plants (Basel). 2024 Jun 13;13(12):1635. doi: 10.3390/plants13121635 (PMC11207672; doi:10.3390/plants13121635)
Supplement: Supplementary file 1 [file plants-13-01635-s001.zip › Table S1.xls]

## Sheet: Sheet1
Table S1 The collection information of the genus Sanicula plants
Taxon	Locality	Deposition numbers			Herbarium information
		Leaf	Fruit	Pollen
Sanicula rubriflora F. Schmidt ex Maxim	Haerbin, Heilongjiang,China	SBN01_1	SBN01_2	SBN01_3	Sichuan University (SZ)
Sanicula rugulosa Diels	Yaan,Sichuan,China	SBN02_1	SBN02_2	SBN02_3	Sichuan University (SZ)
Sanicula astrantiifolia H. Wolff ex Kretschmer	Lijiang,Yunnan,China	SBN03_1	SBN03_2	SBN03_3	Sichuan University (SZ)
Sanicula chinensis Bunge	Huyi,Shanxi,China	SBN04_1	SBN04_2	SBN04_3	Sichuan University (SZ)
Sanicula giraldii H. Wolff	Shouyang, Shanxi,China	SBN05_1	SBN05_2	SBN05_3	Sichuan University (SZ)
Sanicula caerulescens Franch	Nanchuan, Chongqing,China	SBN06_1	SBN06_2	SBN06_3	Sichuan University (SZ)
Sanicula serrata H. Wolff	Kangding, Sichuan,China	SBN07_1	SBN07_2	SBN07_3	Sichuan University (SZ)
Sanicula elongata K.T. Fu	Zhouzhi, Shanxi,China	SBN08_1	SBN08_2	SBN08_3	Sichuan University (SZ)
Sanicula brevispina (H. Boissieu) B.N.Song & X.J.He, comb. et stat. nov.	Leshan, Sichuan,China	SBN09_1	SBN09_2	SBN09_3	Sichuan University (SZ)
Sanicula subgiraldii R. H. Shan	Nanchuan, Chongqing,China	SBN010_1	SBN010_2	SBN010_3	Sichuan University (SZ)
Sanicula pengshuiensis M.L. Sheh & Z.Y. Liu	Shizhu, Chongqing,China	SBN011_1	SBN011_2	SBN011_3	Sichuan University (SZ)
Sanicula pauciflora (R.H.Shan & F.T.Pu) B.N.Song & X.J.He, comb. et stat. nov.	Ganzi, Sichuan,China	SBN012_1	SBN012_2	SBN012_3	Sichuan University (SZ)
Sanicula hacquetioides Franch	Diqing, Yunnan,China	SBN013_1	SBN013_2	SBN013_3	Sichuan University (SZ)
Sanicula orthacantha S. Moore	Chengdu, Sichuan,China	SBN014_1	SBN014_2	SBN014_3	Sichuan University (SZ)
Sanicula lamelligera Hance	Guilin, Guangxi,China	SBN014_1	SBN014_2	SBN014_3	Sichuan University (SZ)
Sanicula oviformis X.T. Liu & Z.Y. Liu	Nanchuan, Chongqing,China	SBN015_1	SBN015_2	SBN015_3	Sichuan University (SZ)
Sanicula tienmuensis Shan & Constance	Tianmu, Zhejiang,China	SBN016_1	SBN016_2	SBN016_3	Sichuan University (SZ)
Sanicula flavovirens Z.H.Chen, D.D. Ma et W. Y. Xie	Pan’an, Zhejiang,China	SBN017_1	SBN017_2	SBN017_3	Sichuan University (SZ)
Sanicula elata Buch.-Ham. ex D. Don	Tengchong, Yunnan,China	SBN018_1	SBN018_2	SBN018_3	Sichuan University (SZ)
Sanicula nanchuanensis R. H. Shan	Nanchuan, Chongqing,China	SBN019_1	SBN019_2	SBN019_3	Sichuan University (SZ)
Sanicula petagnioides Hayata	Taiwan, China	PE00754922	/	/	PE
Sanicula tuberculata Maxim.	South Korea	PE01652238	/	/	PE
