# Supplementary material for: The Micromorphology and Its Taxonomic Value of the Genus Sanicula L. in China (Apiaceae)
Source: Plants (Basel). 2024 Jun 13;13(12):1635. doi: 10.3390/plants13121635 (PMC11207672; doi:10.3390/plants13121635)
Supplement: Supplementary file 1 [file plants-13-01635-s001.zip › Table S2.xls]

## Sheet: Table S2-1
Table 2-1 The features of upper leaf epidermis for Sanicula plants observed with light microscope.
Taxon	Shape of cell	Pattern of anticlinal wall	Shape of stomata	Size of stomata (μm)	Stomatal ratio	Stomatal index (%)	Stomatal density (Num./mm2)	Figure
S. rubriflora	Irregular	deeply undulating	/	/	/	/	/	Figure 5A1
S. rugulosa	Irregular	deeply undulating	ellipsoid	32.43×19.73	1.64	15.52	82.54	Figure 5B1
S. astrantiifolia	Irregular	deeply undulating	/	/	/	/	/	Figure 5C1
S. chinensis	Polygonal	subflat	/	/	/	/	/	Figure 5D1
S. giraldii	Irregular	deeply undulating	/	/	/	/	/	Figure 5E1
S. caerulescens	Irregular	deeply undulating	/	/	/	/	/	Figure 5F1
S. serrata	Irregular	deeply undulating	/	/	/	/	/	Figure 5G1
S. elongata	Polygonal	flat	suborbicular	22.81×22.49	1.01	8.33	64.73	Figure 5H1
S. brevispina	Polygonal	shallowly undulating	/	/	/	/	/	Figure 5I1
S. subgiraldii	Polygonal	subflat	/	/	/	/	/	Figure 5J1
S. pengshuiensis	Polygonal	flat	/	/	/	/	/	Figure 5K1
S. pauciflora	Polygonal	flat	/	/	/	/	/	Figure 5L1
S. hacquetioides	Irregular	deeply undulating	ellipsoid	26.57×19.89	1.34	7.7	49.53	Figure 5M1
S. orthacantha	Irregular	shallowly undulating	/	/	/	/	/	Figure 5N1
S. lamelligera	Irregular	deeply undulating	/	/	/	/	/	Figure 5O1
S. oviformis	Polygonal	subflat	/	/	/	/	/	Figure 5P1
S. tienmuensis	Polygonal	subflat	ellipsoid	24.55×17.43	1.41	1.47	16.51	Figure 5Q1
S. flavovirens	Polygonal	flat	/	/	/	/	/	Figure 5R1
S. elata	Polygonal	subflat	ellipsoid	27.46×11.91	2.31	1.3	16.18	Figure 5S1
S. nanchuanensis	Polygonal	subflat	/	/	/	/	/	Figure 5T1

## Sheet: Table S2-2
Table 2-2 The features of lower leaf epidermis for Sanicula plants observed with light microscope.
Taxon	Shape of cell	Pattern of anticlinal wall	Stomata	Size of stomata (μm)	Stomatal ratio	Stomatal index (%)	Stomatal density (Num./mm2)	Figure
S. rubriflora	Irregular	deeply undulating	ellipsoid	24.31×18.76	1.3	15.94	181.6	Figure 5A2
S. rugulosa	Irregular	deeply undulating	ellipsoid	26.57×17.69	1.5	29.41	330.18	Figure 5B2
S. astrantiifolia	Irregular	deeply undulating	ellipsoid	23.57×16.90	1.39	18.75	247.63	Figure 5C2
S. chinensis	Irregular	shallowly undulating	ovoid	23.15×18.40	1.26	22.97	561.3	Figure 5D2
S. giraldii	Irregular	deeply undulating	ellipsoid	24.23×17.80	1.36	18.92	231.12	Figure 5E2
S. caerulescens	Irregular	deeply undulating	ellipsoid	23.38×16.20	1.44	16.67	227.05	Figure 5F2
S. serrata	Irregular	deeply undulating	long ellipsoid	27.20×18.49	1.47	20.75	178.42	Figure 5G2
S. elongata	Irregular	shallowly undulating	ellipsoid	23.32×16.89	1.38	17.65	291.93	Figure 5H2
S. brevispina	Irregular	deeply undulating	ellipsoid	23.44×16.26	1.44	23.01	373.02	Figure 5I2
S. subgiraldii	Irregular	shallowly undulating	ovoid	21.28×16.97	1.25	25.69	454.11	Figure 5J2
S. pengshuiensis	Irregular	deeply undulating	ellipsoid	22.01×16.36	1.35	8.46	81.09	Figure 5K2
S. pauciflora	Irregular	shallowly undulating	long ellipsoid	23.79×15.60	1.53	20.45	291.93	Figure 5L2
S. hacquetioides	Irregular	deeply undulating	long ellipsoid	24.88×17.50	1.42	20.43	308.15	Figure 5M2
S. orthacantha	Irregular	deeply undulating	long ellipsoid	25.75×16.54	1.56	24.53	421.67	Figure 5N2
S. lamelligera	Irregular	deeply undulating	ellipsoid	21.95×15.96	1.37	21.57	356.8	Figure 5O2
S. oviformis	Irregular	shallowly undulating	ovoid	20.83×17.47	1.19	22.22	681.16	Figure 5P2
S. tienmuensis	Irregular	shallowly undulating	suborbicular	21.79×19.19	1.14	17.72	454.11	Figure 5Q2
S. flavovirens	Irregular	deeply undulating	long ellipsoid	26.05×18.02	1.45	25.01	259.5	Figure 5R2
S. elata	Irregular	shallowly undulating	ovoid	22.83×18.43	1.24	21.24	389.24	Figure 5S2
S. nanchuanensis	Irregular	shallowly undulating	ovoid	20.03×17.90	1.12	16.69	260.1	Figure 5T2
