# Supplementary material for: The Micromorphology and Its Taxonomic Value of the Genus Sanicula L. in China (Apiaceae)
Source: Plants (Basel). 2024 Jun 13;13(12):1635. doi: 10.3390/plants13121635 (PMC11207672; doi:10.3390/plants13121635)
Supplement: Supplementary file 1 [file plants-13-01635-s001.zip › Table S3.xlsx]

## Sheet: Table S3-1
Table 3-1 The features of upper leaf epidermis for Sanicula plants observed with scanning electron microscope.
Taxon	Cell contour	Cuticular membrane ornamentation	Epidermal appendage	Stoma	Figure
S. rubriflora	invisible	sparsely striated and clustered into protuberances	have	no	Figure 6A1-A3
S. rugulosa	invisible	densely striated and clustered into protuberances	have	have	Figure 6B1-B3
S. astrantiifolia	invisible	densely striated and clustered into protuberances	have	no	Figure 6C1-C3
S. chinensis	invisible	densely striated and clustered into protuberances	have	no	Figure 6D1-D3
S. giraldii	visible	densely striated and striated protuberance	have	no	Figure 6E1-E3
S. caerulescens	visible	densely striated and clustered into protuberances	no	no	Figure 6F1-F3
S. serrata	visible	densely striated and striated protuberance	no	no	Figure 6G1-G3
S. elongata	invisible	densely striated and clustered into protuberances	no	have	Figure 6H1-H3
S. brevispina	visible	sparsely striated and striated protuberance	have	no	Figure 6I1-I3
S. subgiraldii	visible	sparsely striated and striated protuberance	have	no	Figure 6J1-J3
S. pengshuiensis	invisible	sparsely striated and clustered into protuberances	have	no	Figure 6K1-K3
S. pauciflora	invisible	sparsely striated and striated protuberance	no	no	Figure 6L1-L3
S. hacquetioides	invisible	densely striated and striated protuberance	no	have	Figure 6M1-M3
S. orthacantha	invisible	sparsely striated and clustered into protuberances	have	no	Figure 6N1-N3
S. lamelligera	invisible	densely striated and striated protuberance	have	no	Figure 6O1-O3
S. oviformis	visible	sparsely striated and clustered into protuberances	have	no	Figure 6P1-P3
S. tienmuensis	invisible	densely striated and clustered into protuberances	have	have	Figure 6Q1-Q3
S. flavovirens	invisible	densely striated and clustered into protuberances	have	no	Figure 6R1-R3
S. elata	invisible	sparsely striated and clustered into protuberances	have	have	Figure 6S1-S3
S. nanchuanensis	visible	sparsely striated and clustered into protuberances	have	no	Figure 6T1-T3
S. petagnioides	visible	densely striated and clustered into protuberances	have	no	Figure 6U1-U3
S. tuberculata	invisible	densely striated and striated protuberance	have	no	Figure 6V1-V3

## Sheet: Table S3-2
Table 3-2 The features of lower leaf epidermis for Sanicula plants observed with scanning electron microscope.
Taxon	Cell contour	Cuticular membrane ornamentation	Epidermal appendage	Stoma	Figure
S. rubriflora	invisible	nearly smooth	have	protuberant	Figure 6A4-A7
S. rugulosa	invisible	sparsely striated and striated protuberance	have	sunken	Figure 6B4-B7
S. astrantiifolia	invisible	sparsely striated and clustered into protuberances	have	protuberant	Figure 6C4-C7
S. chinensis	invisible	sparsely striated and clustered into protuberances	have	protuberant	Figure 6D4-D7
S. giraldii	invisible	sparsely striated and clustered into protuberances	have	sunken	Figure 6E4-E7
S. caerulescens	invisible	sparsely striated and clustered into protuberances	no	sunken	Figure 6F4-F7
S. serrata	invisible	sparsely striated and clustered into protuberances	no	sunken	Figure 6G4-G7
S. elongata	invisible	nearly smooth	have	protuberant	Figure 6H4-H7
S. brevispina	invisible	nearly smooth	no	protuberant	Figure 6I4-I7
S. subgiraldii	invisible	smooth	have	protuberant	Figure 6J4-J7
S. pengshuiensis	invisible	nearly smooth	have	protuberant	Figure 6K4-K7
S. pauciflora	invisible	nearly smooth	have	protuberant	Figure 6L4-L7
S. hacquetioides	invisible	nearly smooth	no	sunken	Figure 6M4-M7
S. orthacantha	invisible	nearly smooth	no	sunken	Figure 6N4-N7
S. lamelligera	invisible	nearly smooth	have	protuberant	Figure 6O4-O7
S. oviformis	invisible	sparsely striated and striated protuberance	have	sunken	Figure 6P4-P7
S. tienmuensis	invisible	sparsely striated and striated protuberance	have	sunken	Figure 6Q4-Q7
S. flavovirens	invisible	nearly smooth	have	sunken	Figure 6R4-R7
S. elata	invisible	nearly smooth	have	protuberant	Figure 6S4-S7
S. nanchuanensis	invisible	nearly smooth	have	sunken	Figure 6T4-T7
S. petagnioides	invisible	nearly smooth	have	protuberant	Figure 6U4-U7
S. tuberculata	invisible	sparsely striated and striated protuberance	have	protuberant	Figure 6V4-V7
