# Supplementary material for: The Micromorphology and Its Taxonomic Value of the Genus Sanicula L. in China (Apiaceae)
Source: Plants (Basel). 2024 Jun 13;13(12):1635. doi: 10.3390/plants13121635 (PMC11207672; doi:10.3390/plants13121635)
Supplement: Supplementary file 1 [file plants-13-01635-s001.zip › Table S4.xls]

## Sheet: Table S4
Table S4 The pollen morphology of Sanicula plants observed with scanning electron microscope.
Taxa	Polar axis （μm）	Equatorial axis（μm）	P/E	Shape of pollen		Exine ornamentation		Germinal aperture		Figure
				Equatorial view	Polar view	Equatorial view	Polar view	Aperture	Furrow
S. rubriflora	44.26	21.34	2.07	Elliptical	Triangular-circular	Brain-striped	Striped	Side	Long, thick	Figure 12A
	(40.43-47.31)	(18.02-22.28)
S. rugulosa	41.14	21.24	1.94	Elliptical	Triangular	Striped	Striped	Side	Long, thick	Figure 12B
	(37.56-45.79)	(18.68-23.75)
S. astrantiifolia	39.26	17.1	2.3	Elliptical	Triangular	Striped	Striped	Side	Long, thick	Figure 12C
	(37.92-44.37)	(15.07-20.01)
S. chinensis	30.03	16.95	1.77	Elliptical	Triangular-circular	Striped	Striped	Side	Long, thin	Figure 12D
	(28.83-33.16)	(14.70-18.83)
S. giraldii	37.53	18.24	2.06	Subrectangular	Suborbicular	Striped	Striped	Side	Long, thin	Figure 12E
	(32.45-32.14)	(13.16-17.06)
S. caerulescens	32.83	14.09	2.33	Equatorially constricted	Suborbicular	Striped	Striped	Side	Long, thin	Figure 12F
	(33.56-35.36)	(13.32-17.11)
S. serrata	36.7	19.73	1.86	Elliptical	Triangular-circular	Striped	Striped	Side	Long, thin	Figure 12G
	(34.56-38.16)	(15.53-23.79)
S. elongata	33.59	18.71	1.8	Elliptical	Triangular-circular	Striped	Striped	Side	Long, thin	Figure 12H
	(30.23-37.55)	(14.94-22.76)
S. brevispina	44.2	21.26	2.08	Elliptical	Triangular-circular	Striped	Striped	Side	Long, thick	Figure 12I
	(40.66-49.31)	(17.44-25.18)
S. subgiraldii	43.94	18.86	2.33	Elliptical	Trilobate circular	Striped	Striped	Side	Long, thick	Figure 12J
	(40.09-48.42)	(15.06-23.54)
S. pengshuiensis	40.78	17.37	2.35	Elliptical	Trilobate circular	Striped	Striped	Side	Long, thick	Figure 12K
	(37.54-45.77)	(15.06-19.83)
S. pauciflora	38.2	14.43	2.65	Equatorially constricted	Triangular-circular	Striped	Striped	Side	Long, thin	Figure 12L
	(35.61-43.53)	(13.76-16.87)
S. hacquetioides	37.81	17.64	2.14	Elliptical	Triangular-circular	Striped	Striped	Side	Long, thin	Figure 12M
	(35.49-42.31)	(15.72-19.97)
S. orthacantha	31.5	15.56	2.02	Elliptical	Suborbicular	Striped	Striped	Side	Long, thick	Figure 12N
	(29.09-33.58)	(13.65-18.71)
S. lamelligera	39.22	17.93	2.19	Subrectangular	Trilobate circular	Striped	Striped	Side	Long，thick	Figure 12O
	(35.01-43.99)	(15.39-19.01)
S. tienmuensis	35.34	16.85	2.1	Elliptical	Triangular-circular	Striped	Striped	Side	Long, thin	Figure 12P
	(32.79-37.42)	(14.39-18.71)
S. elata	46.01	18.01	2.55	Subrectangular	Trilobate circular	Striped	Striped	Side	Long，thick	Figure 12Q
	(44.19-47.92)	(15.73-22.04)
S. oviformis	34.07	21.57	1.58	Elliptical	Triangular-circular	Striped	Striped	Side	Long, thin	Figure 12R
	(32.21-37.93)	(17.79-23.06)
S. flavovirens	57.18	23.59	2.42	Superrectangular-equatorially constricted	Trilobate circular	Striped	Striped	Side	Long，thick	Figure 12S
	(54.12-60.93)	(20.71-25.87)
S. nanchuanensis	32.35	15.12	2.14	Equatorially constricted	Trilobate circular	Striped	Striped	Side	Long，thick	Figure 12T
	(27.17-37.58)	(13.98-19.76)
